# Supplementary material for: Ph2 encodes the mismatch repair protein MSH7-3D that inhibits wheat homoeologous recombination
Source: Nat Commun. 2021 Feb 5;12:803. doi: 10.1038/s41467-021-21127-1 (PMC7865012; doi:10.1038/s41467-021-21127-1)
Supplement: Supplementary file 6 — Source Data [file 41467_2021_21127_MOESM6_ESM.xlsx]

## Sheet: Figure 1a
Figure 1a
Chiasma frequency / meiocyte
CS / rye	B5L / rye	A12S / rye	A8S / rye	B6S / rye	B5S / rye	407 / rye	977 / rye	1913 / rye	731 / rye	303 / rye	A185 / rye	A6S / rye	B8S / rye	2457 / rye	2860 / rye	272 / rye	A1S / rye	A14S / rye	B7S / rye	194 / rye	ph2a / rye	1952 / rye	A130A / rye
0	1	3	1	2	1	1	1	0	2	2	0	1	5	3	3	4	4	5	3	3	3	3	5
1	0	0	0	1	1	1	0	0	2	0	0	1	3	4	2	3	7	5	3	2	5	4	4
1	1	1	2	0	0	0	1	0	1	1	0	0	6	2	5	4	3	3	1	3	3	2	3
0	1	1	1	0	0	1	0	1	2	2	1	0	5	3	3	4	3	2	4	5	5	3	6
1	0	2	2	1	1	1	0	0	3	1	1	0	6	0	3	4	4	3	5	3	3	3	4
1	1	0	2	2	1	1	0	0	2	0	0	0	3	5	2	3	4	4	2	6	4	1	4
0	1	0	1	1	1	1	0	1	3	1	0	0	4	4	1	5	5	2	2	3	4	2	4
0	1	1	1	1	0	1	0	0	2	1	1	0	2	2	3	4	3	3	2	3	4	3	5
0	1	3	1	2	1	1	0	1	2	0	0	0	2	6	3	5	4	5	2	2	3	4	3
1	0	0	2	1	1	0	1	1	2	1	1	0	3	4	3	3	4	4	3	3	2	1	6
1	1	0	0	1	1	1	0	3	2	3	0	0	3	3	4	6	2	5	2	3	3	4	3
0	1	0	2	1	1	0	0	0	2	0	0	0	2	5	3	5	6	5	1	4	4	2	6
0	1	0	1	0	1	1	0	2	3	0	1	0	4	4	4	3	5	3	4	3	2	3	3
0	0	0	4	0	0	0	0	0	2	0	0	0	5	3	4	3	5	5	3	3	4	4	3
1	0	0	0	1	1	1	0	1	1	1	0	0	4	1	3	3	3	4	3	6	3	3	2
0	0	1	0	2	0	1	0	1	3	1	2	0	5	2	4	3	3	3	2	3	3	4	3
0	0	4	1	1	1	1	0	2	2	2	0	0	4	3	3	5	5	3	2	4	4	2	3
0	1	0	1	1	0	1	0	1	1	0	2	0	3	1	2	4	4	2	3	5	3	3	6
0	1	1	0	2	0	0	0	0	2	1	1	0	5	3	1	3	4	2	2	5	4	2	4
0	1	0	1	1	1	1	0	0	2	1	0	0	5	3	2	3	5	3	3	3	4	2	2
1	1	0	0	2	0	1	0	1	2	0	0	0	5	3	4	5	4	3	2	4	5	1	5
1	1	1	2	2	1	0	1	0	2	1	0	1	5	2	2	6	1	4	2	4	4	3	3
0	0	1	0	1	1	0	1	0	1	1	1	0	5	3	3	5	4	2	2	3	4	4	3
0	2	1	2	0	1	0	1	1	2	1	2	1	4	4	4	4	3	5	4	4	3	2	5
0	1	1	4	3	1	1	0	0	3	2	3	0	4	2	3	1	3	3	2	2	4	2	6
2	1	1	1	0	1	1	0	0	1	0	0	0	2	5	2	4	4	4	3	2	2	3	4
0	1	0	1	1	0	0	0	0	2	1	2	0	5	2	3	3	5	5	3	4	3	3	2
1	1	1	0	0	1	0	0	0	1	1	0	1	6	3	2	3	3	2	2	3	4	3	2
0	1	0	2	1	0	1	1	0	3	0	2	1	4	1	4	4	2	2	3	3	4	4	3
0	1	0	2	1	0	1	0	1	0	3	1	0	3	4	3	4	3	3	4	3	2	3	1
0	1	2	2	1	1	1	1	1	2	0	0	0	5	3	5	3	5	3	2	5	3	3	4
0	2	1	0	0	1	1	0	1	3	1	0	0	3	2	3	3	4	4	3	4	1	1	2
	0	1	1	0	1	1	0	0	1	2	0	0	3	3	4	3	2	3	2	5	3	3	2
	1	0	3	1	1	0	0	1	1	0	1	0	5	2	3	5	5	2	4	3	3	3	5
	1	0	4	1	1	0	0	1	2	2	0	1	5	2	4	4	2	5	2	2	3	3	6
	1	2	2	1	1	1	0	1	3	1	0	0	2	3	3	3	4	3	3	4	3	2	4
	1	1	1	1	1	1	0	1	2	1	0	1	3	1	3	4	6	3	3	1	2	4	2
	1	0	1	2	1	0	1	0	3	0	0	1	3	2	3	1	5	4	3	5	2	3	2
	1	0	4	1	1	1	0	1	3	2	0	0	7	2	5	2	3	3	4	4	2	3	3
	0	1	2	2	0	0	1	1	2	1	2	0	2	4	5	2	4	5	5	4	2	3	5
	0	1	1	1	1	1	1	1	2	1	1	0	5	4	3	3	4	1	4	4	2	3	4
	0	0	0	1	0	1	0	0	2	2	0	2	4	3	6	3	3	5	3	4	3	3	4
	1	0	1	3	1	1	0	1	0	0	0	2	3	3	3	5	3	4	0	3	2	1	3
	1	1	1	0	0	0	0	0	3	1	0	0	3	2	3	3	3	4	3	3	2	2	5
	1	0	2	1	0	1	0	0	2	0	0	0	2	1	3	3	4	1	1	3	2	2	3
	0	0	0	1	0	1	0	0	1	0	0	0	4	4	2	2	3	6	2	4	4	2	3
	1	1	1	1	2	1	0	0	2	0	0	0	4	4	3	4	4	3	2	6	3	6	5
	0	0	1	3	1	0	0	0	0	0	0	1	4	2	3	3	3	2	3	3	2	3	6
	1	1	1	2	1	1	0	0	1	1	0	0	4	3	4	3	3	5	0	4	3	3	4
	1	0	3	1	0	2	0	2	0	0	2	0	3	3	3	3	3	3	2	6	3	1	7
3D deletion length (Mb)
CS / rye	B5L / rye	A12S / rye	A8S / rye	B6S / rye	B5S / rye	407 / rye	977 / rye	1913 / rye	731 / rye	303 / rye	A185 / rye	A6S / rye	B8S / rye	2457 / rye	2860 / rye	272 / rye	A1S / rye	A14S / rye	B7S / rye	194 / rye	ph2a / rye	1952 / rye	A130A / rye
0	0	19.3089	25.1197	38.0358	43.8048	43.8048	53.1048	53.1048	58.5591	62.9192	64.0815	65.6162	79.248	82.0913	90.1157	95.4829	105.421	116.331	116.331	116.331	125.283	125.283	142.617

## Sheet: Figure 3c
Figure 3c
Chiasma frequency / meiocyte
Cadenza WT / Ae.variabilis	Tamsh7-3D Q605* / Ae.variabilis		CS WT	CS ph2b	CS B8S	Cadenza WT	Tamsh7-3D Q605*
1	5		40	40	35	42	40
3	5		42	39	37	41	38
0	5		42	40	39	42	37
1	9		42	37	40	40	38
1	6		41	38	38	40	41
0	7		42	41	37	41	32
2	6		40	39	40	42	36
0	8		41	37	39	39	36
2	3		41	38	39	41	38
1	7		42	37	37	42	37
3	1		41	40	38	40	31
1	10		41	37	39	38	32
1	3		39	37	37	41	32
3	6		41	41	38	41	39
2	4		40	40	36	39	38
0	8		39	40	37	41	40
0	10		42	38	38	42	39
2	5		41	38	36	42	34
1	6		41	41	37	41	36
1	6		41	36	37	40	38
0	6		38	36	38	41	34
1	7		40	39	38	40	37
0	4		41	40	39	42	38
1	10		41	34	38	41	37
1	8		42	38	37	40	37
2	5		42	40	37	40	39
2	3		41	37	35	41	34
0	4		42	38	38	41	37
0	6		41	39	34	41	37
0	10		42	37	38	40	40
2	10		41	36	37	42	35
0	8		41	37	39	39	39
0	6		41	36	39	40	35
2	9		41	35	36	40	36
0	6		42	38	40	41	39
3	5		38	37	40	40	39
2	6		42	37	36	42	34
0	8		40	39	36	42	39
0	5		41	38	37	42	37
0	5		41	34	37	41	38
1	5		42	42	36	40	36
0	7		40	38	34	42	35
1	8		41	36	37	38	39
0	4		42	32	37	42	37
3	5		41	36	37	41	38
2	7		42	38	37	40	38
0	6		41	38	38	41	39
2	8		42	34	38	40	36
3	8		41	35	35	41	41
1	7		40	34	37	40	39
4	9			39	36	41	38
1	8			38	35	41	40
0	5			35		42	41
0	6			35		39	36
1	4			38		40	39
0	6			38		40	36
2	7			35		42	35
2	3			36		42	34
1	10			37		40	38
1	6			35		40	39
4	9			38		42	38
3	6					41	35
1	5					42	37
3	7					41	36
1	6					40	37
1	7					40	35
0	10					42	36
1	6					41	38
1	6					41	39
0	7					40	40
1	3					42	37
2	6					42	40
1	4					40	38
2	8					42	40
0	6					42	39
0	4					41	38
0	5					42	41
3	6					40	39
3	8					41	40
1	6					42	39
1	5					40	39
0	6					42	38
2	8					40	38
1	7					42	40
2	4					42	37
1	4					41	38
1	9					41	39
1	4					41	38
2	6					42	39
4	4					41	40
2	5					41	38
0	4					42	38
0	7					41	39
1	8					42	38
0	3					41	39
0	4					41	36
3	4					40	40
1	3					41	38
1	9					40	38
0	6					42	39
0	6					39	38
1	6					42	38
0	5					42	37
1	6					41	38
0	4					41	39
0	5					42	35
1	7					42	37
0	3					41	38
1	8					41	38
3	5					42
3	8
0	3
0	6
1	7
1	5
1	6
1	5
0	6
1	6
1	4
0	8
1
2
0
2
1
0
3
1
2
1
2
1
1
0
0

## Sheet: Supplementary Figure 5
Supplementary Figure 5
Chiasma frequency / meiocyte
Tamsh7-3D Q605* -/-	Cadenza WT	Tamsh7-3D Q605* +/-
40	42	37
38	41	38
37	42	39
38	40	40
41	40	41
32	41	39
36	42	41
36	39	37
38	41	40
37	42	39
31	40	39
32	38	37
32	41	39
39	41	42
38	39	40
40	41	39
39	42	40
34	42	38
36	41	39
38	40	39
34	41	40
37	40	38
38	42	39
37	41	38
37	40	37
39	40	42
34	41	39
37	41	40
37	41	40
40	40	40
35	42	40
39	39	40
35	40	40
36	40	38
39	41	37
39	40	39
34	42	39
39	42	40
37	42	39
38	41	40
36	40	38
35	42	38
39	38	40
37	42	38
38	41	36
38	40	40
39	41
36	40
41	41
39	40
38	41
40	41
41	42
36	39
39	40
36	40
35	42
34	42
38	40
39	40
38	42
35	41
37	42
36	41
37	40
35	40
36	42
38	41
39	41
40	40
37	42
40	42
38	40
40	42
39	42
38	41
41	42
39	40
40	41
39	42
39	40
38	42
38	40
40	42
37	42
38	41
39	41
38	41
39	42
40	41
38	41
38	42
39	41
38	42
39	41
36	41
40	40
38	41
38	40
39	42
38	39
38	42
37	42
38	41
39	41
35	42
37	42
38	41
38	41
	42

## Sheet: Supplementary Table 2
Supplementary Table 2
Chiasma frequency / meiocyte
CS / rye	B5L / rye	A12S / rye	A8S / rye	B6S / rye	B5S / rye	407 / rye	977 / rye	1913 / rye	731 / rye	303 / rye	A185 / rye	A6S / rye	B8S / rye	2457 / rye	2860 / rye	272 / rye	A1S / rye	A14S / rye	B7S / rye	194 / rye	ph2a / rye	1952 / rye	A130A / rye
0	1	3	1	2	1	1	1	0	2	2	0	1	5	3	3	4	4	5	3	3	3	3	5
1	0	0	0	1	1	1	0	0	2	0	0	1	3	4	2	3	7	5	3	2	5	4	4
1	1	1	2	0	0	0	1	0	1	1	0	0	6	2	5	4	3	3	1	3	3	2	3
0	1	1	1	0	0	1	0	1	2	2	1	0	5	3	3	4	3	2	4	5	5	3	6
1	0	2	2	1	1	1	0	0	3	1	1	0	6	0	3	4	4	3	5	3	3	3	4
1	1	0	2	2	1	1	0	0	2	0	0	0	3	5	2	3	4	4	2	6	4	1	4
0	1	0	1	1	1	1	0	1	3	1	0	0	4	4	1	5	5	2	2	3	4	2	4
0	1	1	1	1	0	1	0	0	2	1	1	0	2	2	3	4	3	3	2	3	4	3	5
0	1	3	1	2	1	1	0	1	2	0	0	0	2	6	3	5	4	5	2	2	3	4	3
1	0	0	2	1	1	0	1	1	2	1	1	0	3	4	3	3	4	4	3	3	2	1	6
1	1	0	0	1	1	1	0	3	2	3	0	0	3	3	4	6	2	5	2	3	3	4	3
0	1	0	2	1	1	0	0	0	2	0	0	0	2	5	3	5	6	5	1	4	4	2	6
0	1	0	1	0	1	1	0	2	3	0	1	0	4	4	4	3	5	3	4	3	2	3	3
0	0	0	4	0	0	0	0	0	2	0	0	0	5	3	4	3	5	5	3	3	4	4	3
1	0	0	0	1	1	1	0	1	1	1	0	0	4	1	3	3	3	4	3	6	3	3	2
0	0	1	0	2	0	1	0	1	3	1	2	0	5	2	4	3	3	3	2	3	3	4	3
0	0	4	1	1	1	1	0	2	2	2	0	0	4	3	3	5	5	3	2	4	4	2	3
0	1	0	1	1	0	1	0	1	1	0	2	0	3	1	2	4	4	2	3	5	3	3	6
0	1	1	0	2	0	0	0	0	2	1	1	0	5	3	1	3	4	2	2	5	4	2	4
0	1	0	1	1	1	1	0	0	2	1	0	0	5	3	2	3	5	3	3	3	4	2	2
1	1	0	0	2	0	1	0	1	2	0	0	0	5	3	4	5	4	3	2	4	5	1	5
1	1	1	2	2	1	0	1	0	2	1	0	1	5	2	2	6	1	4	2	4	4	3	3
0	0	1	0	1	1	0	1	0	1	1	1	0	5	3	3	5	4	2	2	3	4	4	3
0	2	1	2	0	1	0	1	1	2	1	2	1	4	4	4	4	3	5	4	4	3	2	5
0	1	1	4	3	1	1	0	0	3	2	3	0	4	2	3	1	3	3	2	2	4	2	6
2	1	1	1	0	1	1	0	0	1	0	0	0	2	5	2	4	4	4	3	2	2	3	4
0	1	0	1	1	0	0	0	0	2	1	2	0	5	2	3	3	5	5	3	4	3	3	2
1	1	1	0	0	1	0	0	0	1	1	0	1	6	3	2	3	3	2	2	3	4	3	2
0	1	0	2	1	0	1	1	0	3	0	2	1	4	1	4	4	2	2	3	3	4	4	3
0	1	0	2	1	0	1	0	1	0	3	1	0	3	4	3	4	3	3	4	3	2	3	1
0	1	2	2	1	1	1	1	1	2	0	0	0	5	3	5	3	5	3	2	5	3	3	4
0	2	1	0	0	1	1	0	1	3	1	0	0	3	2	3	3	4	4	3	4	1	1	2
	0	1	1	0	1	1	0	0	1	2	0	0	3	3	4	3	2	3	2	5	3	3	2
	1	0	3	1	1	0	0	1	1	0	1	0	5	2	3	5	5	2	4	3	3	3	5
	1	0	4	1	1	0	0	1	2	2	0	1	5	2	4	4	2	5	2	2	3	3	6
	1	2	2	1	1	1	0	1	3	1	0	0	2	3	3	3	4	3	3	4	3	2	4
	1	1	1	1	1	1	0	1	2	1	0	1	3	1	3	4	6	3	3	1	2	4	2
	1	0	1	2	1	0	1	0	3	0	0	1	3	2	3	1	5	4	3	5	2	3	2
	1	0	4	1	1	1	0	1	3	2	0	0	7	2	5	2	3	3	4	4	2	3	3
	0	1	2	2	0	0	1	1	2	1	2	0	2	4	5	2	4	5	5	4	2	3	5
	0	1	1	1	1	1	1	1	2	1	1	0	5	4	3	3	4	1	4	4	2	3	4
	0	0	0	1	0	1	0	0	2	2	0	2	4	3	6	3	3	5	3	4	3	3	4
	1	0	1	3	1	1	0	1	0	0	0	2	3	3	3	5	3	4	0	3	2	1	3
	1	1	1	0	0	0	0	0	3	1	0	0	3	2	3	3	3	4	3	3	2	2	5
	1	0	2	1	0	1	0	0	2	0	0	0	2	1	3	3	4	1	1	3	2	2	3
	0	0	0	1	0	1	0	0	1	0	0	0	4	4	2	2	3	6	2	4	4	2	3
	1	1	1	1	2	1	0	0	2	0	0	0	4	4	3	4	4	3	2	6	3	6	5
	0	0	1	3	1	0	0	0	0	0	0	1	4	2	3	3	3	2	3	3	2	3	6
	1	1	1	2	1	1	0	0	1	1	0	0	4	3	4	3	3	5	0	4	3	3	4
	1	0	3	1	0	2	0	2	0	0	2	0	3	3	3	3	3	3	2	6	3	1	7

## Sheet: Supplementary Table 4
Supplementary Table 4
Chiasma frequency / meiocyte
Cadenza WT / Ae.variabilis	Tamsh7-3D A467T / Ae.variabilis	Tamsh7-3D G463R / Ae.variabilis	Tamsh7-3D D642N / Ae.variabilis	Tamsh7-3D Q605* / Ae.variabilis
1	1	0	3	5		1st individual
3	3	2	1	5		2nd individual
0	2	2	5	5
1	1	3	2	9
1	2	0	2	6
0	2	2	2	7
2	5	1	2	6
0	3	5	3	8
2	0	3	4	3
1	3	0	0	7
3	5	0	2	1
1	0	2	1	10
1	3	0	3	3
3	3	4	3	6
2	3	1	4	4
0	1	4	2	8
0	2	3	3	10
2	1	2	2	5
1	4	1	2	6
1	1	5	2	6
0	4	4	6	6
1	1	1	2	7
0	2	1	2	4
1	2	0	1	10
1	0	1	2	8
2	5	2	0	5
2	2	0	3	3
0	2	2	5	4
0	5	2	1	6
0	4	8	3	10
2	4	2	2	10
0	2	2	6	8
0	0	1	2	6
2	0	1	2	9
0	5	4	4	6
3	2	0	4	5
2	4	1	0	6
0	3	2	1	8
0	0	3	3	5
0	2	3	2	5
1	3	5	2	5
0	4	3	2	7
1	3	3	5	8
0	4	3	5	4
3	5	0	2	5
2	5	2	2	7
0	6	5	7	6
2	5	4	3	8
3	3	3	3	8
1	1	2	2	7
4	7	3	2	9
1	3	3	4	8
0	3	2	2	5
0	1	4	2	6
1	5	2	5	4
0	5	1	2	6
2	2	0	4	7
2	2	1	1	3
1	3	1	2	10
1	5	2	5	6
4	2	1	3	9
3	1	2	5	6
1	5	5	2	5
3	2	2	3	7
1	0	2	3	6
1	0	0	0	7
0	1	1	5	10
1	2	1	3	6
1	1	2	6	6
0	2	2	3	7
1	2	2	2	3
2	2	4	3	6
1	1	2	1	4
2	1	2	3	8
0	1	2	3	6
0	2	3	4	4
0	0	0	3	5
3	3	2	3	6
3	2	1	2	8
1	3	1	1	6
1	0	0	6	5
0	2	1	2	6
2	1	4	1	8
1	1	4	0	7
2	0	2	4	4
1	1	1	3	4
1	2	5	5	9
1	3	4	2	4
2	0	5	1	6
4	1	2	2	4
2	2	2	3	5
0	3	1	0	4
0	3	2	4	7
1	2	0	4	8
0	3	1	3	3
0	2	4	3	4
3	4	4	2	4
1	3	3	3	3
1	3	1	2	9
0	7	3	1	6
0	2	0	2	6
1	1	2	1	6
0		3	2	5
1		1	2	6
0		1	0	4
0		2	3	5
1		2	2	7
0		3	4	3
1		2	1	8
3		0	1	5
3		2	0	8
0		2	3	3
0		1	4	6
1		3	2	7
1		3	1	5
1		1	4	6
1		0	3	5
0		1	0	6
1		5	5	6
1		3		4
0		1		8
1
2
0
2
1
0
3
1
2
1
2
1
1
0
0

## Sheet: Supplementary Table 5
Supplementary Table 5
Chiasma frequency / meiocyte
CS WT	CS ph2b	CS B8S	Cadenza WT	Tamsh7-3D A467T -/-	Tamsh7-3D G463R -/-	Tamsh7-3D D642N -/-	Tamsh7-3D Q605* -/-	Tamsh7-3D Q605* +/-
40	40	35	42	38	41	42	40	37		1st individual
42	39	37	41	42	41	38	38	38		2nd individual
42	40	39	42	42	39	41	37	39		3rd individual
42	37	40	40	38	40	40	38	40
41	38	38	40	38	42	37	41	41
42	41	37	41	41	41	37	32	39
40	39	40	42	41	42	36	36	41
41	37	39	39	40	41	37	36	37
41	38	39	41	37	41	40	38	40
42	37	37	42	40	40	40	37	39
41	40	38	40	41	41	38	31	39
41	37	39	38	42	42	39	32	37
39	37	37	41	41	42	38	32	39
41	41	38	41	41	41	41	39	42
40	40	36	39	42	42	36	38	40
39	40	37	41	41	39	40	40	39
42	38	38	42	39	40	38	39	40
41	38	36	42	42	41	39	34	38
41	41	37	41	41	41	40	36	39
41	36	37	40	41	42	38	38	39
38	36	38	41	41	42	38	34	40
40	39	38	40	40	41	39	37	38
41	40	39	42	42	39	39	38	39
41	34	38	41	40	40	40	37	38
42	38	37	40	42	41	33	37	37
42	40	37	40	40	42	39	39	42
41	37	35	41	40	40	37	34	39
42	38	38	41	42	42	41	37	40
41	39	34	41	42	39	39	37	40
42	37	38	40	41	39	40	40	40
41	36	37	42	42	40	38	35	40
41	37	39	39	42	42	40	39	40
41	36	39	40	42	41	39	35	40
41	35	36	40	42	42	41	36	38
42	38	40	41	42	42	40	39	37
38	37	40	40	42	42	40	39	39
42	37	36	42	42	37	42	34	39
40	39	36	42	41	40	38	39	40
41	38	37	42	41	40	36	37	39
41	34	37	41	42	41	38	38	40
42	42	36	40	42	40	37	36	38
40	38	34	42	41	42	39	35	38
41	36	37	38	42	41	40	39	40
42	32	37	42	41	41	39	37	38
41	36	37	41	41	40	41	38	36
42	38	37	40	41	41	37	38	40
41	38	38	41	40	39	37	39
42	34	38	40	40	42	39	36
41	35	35	41	42	40	40	41
40	34	37	40	42	42	42	39
	39	36	41	41	41	35	38
	38	35	41	39	41	39	40
	35		42	39	41	33	41
	35		39	41	41	35	36
	38		40	41	42	36	39
	38		40	42	41	39	36
	35		42	42	41	39	35
	36		42	41	41	36	34
	37		40	42	42	39	38
	35		40	41	39	39	39
	38		42	40	42	41	38
			41	41	42	40	35
			42	42	42	38	37
			41	41	41	40	36
			40	42	38	41	37
			40	41	37	40	35
			42	40	42	38	36
			41	42	40	42	38
			41	41	42	40	39
			40	40	41	37	40
			42	42	41	41	37
			42	41	41	40	40
			40	42	39	38	38
			42	37	40	40	40
			42	40	41	40	39
			41	42	40	39	38
			42	41	41	40	41
			40	42	41	39	39
			41	41	40	41	40
			42	42	40	40	39
			40	42	42	38	39
			42	41	41	39	38
			40	41	39	39	38
			42	40	41	38	40
			42	39	37	40	37
			41	40	38	38	38
			41	40	40	36	39
			41	38	42	40	38
			42	41	40	37	39
			41	41	41	37	40
			41	42	39	41	38
			42	39	41	40	38
			41	41	37	40	39
			42	39	41	39	38
			41	40	42	40	39
			41	41	38	41	36
			40	42	42	41	40
			41	39	39	40	38
			40	41	38	40	38
			42	41	41	40	39
			39	41	42	40	38
			42	40	41	40	38
			42	42	42	40	37
			41	40	39	40	38
			41	41	41	41	39
			42		40	40	35
			42		41	39	37
			41		42	40	38
			41		40	39	38
			42		41	39
					42
					41
					42
